# Supplementary material for: Cytokine production and phenotype of Histomonas meleagridis-specific T cells in the chicken
Source: Vet Res. 2019 Dec 5;50:107. doi: 10.1186/s13567-019-0726-z (PMC6896354; doi:10.1186/s13567-019-0726-z)
Supplement: Supplementary file 6 — Additional file 6. Frequencies of cytokine-producing lymphocyte subsets for all investigated organs and stimulation variants. Frequencies of cytokine-producing lymphocyte subsets for all investigated organs and stimulation variants are given in this table. In addition, all calculated E. coli corrected values for control and infected birds are listed. [file 13567_2019_726_MOESM6_ESM.xlsx]

## Sheet: IFNgamma protein
	Spleen												Spleen									Spleen
	% of IFN-γ+ cells within total live CD4+ subset												% of IFN-γ+ cells within total live CD8β+ subset									% of IFN-γ+ cells within total live CD4-CD8β- subset
		Animal Nr.	Medium	PMA/ Ionomycin	H. meleagridis	E. coli	E. coli corrected	H. meleagridis 10-fold lower concentration	E. coli 10-fold lower concentration	corrected 10-fold lower concentration				Animal Nr.	Medium	PMA/ Ionomycin	H. meleagridis	E. coli	E. coli corrected				Animal Nr.	Medium	PMA/ Ionomycin	H. meleagridis	E. coli	E. coli corrected
First necropsy week	Control	1	0.021	0.56	0.49	0.51	0	0.11	0.36	0		First necropsy week	Control	1	0.047	0.063	0.067	0.083	0		First necropsy week	Control	1	0.076	0.28	0.63	1.15	0
		2	0.011	0.85	0.15	0.15	0	0.059	0.11	0				2	0.037	0.072	0.035	0.038	0				2	0.086	0.44	0.34	0.47	0
		3	0.26	1.22	0.34	0.36	0	0.22	0.4	0				3	0.27	0.29	0.23	0.26	0				3	0.26	0.46	0.4	0.64	0
	Infected	7	0.061	2.44	0.74	0.6	0.14	0.31	0.32	0			Infected	7	0.064	0.1	0.068	0.052	0.016			Infected	7	0.16	1.08	0.64	0.59	0.05
		8	0.036	1.73	0.85	0.59	0.26	0.21	0.28	0				8	0.046	0.11	0.097	0.047	0.05				8	0.11	0.94	1.15	0.84	0.31
		9	0.27	6.28	1.1	0.58	0.52	1.1	0.55	0.55				9	0.24	0.26	0.25	0.22	0.03				9	0.21	0.74	0.75	0.53	0.22
Second necropsy week	Control	4	0.016	0.54	0.045	0.058	0	0.019	0.032	0		Second necropsy week	Control	4	0.055	0.081	0.043	0.042	0.001		Second necropsy week	Control	4	0.047	0.3	0.14	0.21	0
		5	0.034	0.89	0.23	0.22	0.01	0.075	0.12	0				5	0.063	0.11	0.063	0.048	0.015				5	0.14	0.26	0.27	0.31	0
		6	0.00801	0.85	0.31	0.47	0	0.3	0.24	0.06				6	0.037	0.037	0.045	0.063	0				6	0.029	0.16	0.21	0.37	0
	Infected	10	0.067	2.83	0.62	0.4	0.22	0.34	0.26	0.08			Infected	10	0.1	0.15	0.094	0.11	0			Infected	10	0.065	0.42	0.68	0.69	0
		11	0.061	2.61	0.96	0.54	0.42	0.53	0.26	0.27				11	0.051	0.14	0.065	0.049	0.016				11	0.069	0.49	1.08	0.7	0.38
		12	0.038	3.15	3.32	3.2	0.12	2.95	2.14	0.81				12	0.1	0.35	0.13	0.17	0				12	0.068	0.96	0.66	0.77	0
	Liver																					Liver
	% of IFN-γ+ cells within total live CD4+ subset																					% of IFN-γ+ cells within total live CD4-CD8β- subset
		Animal Nr.	Medium	PMA/ Ionomycin	H. meleagridis	E. coli	E. coli corrected																Animal Nr.	Medium	PMA/ Ionomycin	H. meleagridis	E. coli	E. coli corrected
First necropsy week	Control	1	0.043	0.1	0.029	0.024	0.005														First necropsy week	Control	1	0.058	0.092	0.032	0.059	0
		2	0.012	0.019	0.00557	0.01	0																2	0.037	0.053	0.048	0.028	0.02
		3	0.13	0.2	0.095	0.17	0																3	0.1	0.18	0.079	0.11	0
	Infected	7	0.082	0.38	0.065	0.033	0.032															Infected	7	0.055	0.41	0.049	0.022	0.027
		8	0.039	0.16	0.03	0.013	0.017																8	0.21	0.56	0.14	0.054	0.086
		9	0.27	2.95	0.46	0.14	0.32																9	0.18	0.35	0.19	0.12	0.07
Second necropsy week	Control	4	0.16	0.22	0.067	0.027	0.04														Second necropsy week	Control	4	0.036	0.28	0.043	0.04	0.003
		5	0.12	0.19	0.12	0.039	0.081																5	0.14	0.25	0.13	0.15	0
		6	0.011	0.033	0.027	0.025	0.002																6	0.011	0.0052	0.025	0.054	0
	Infected	10	0.08	0.3	0.057	0.031	0.026															Infected	10	0.016	0.014	0.014	0.013	0.001
		11	0.2	0.12	0.099	0.072	0.027																11	0.043	0.032	0.012	0.015	0
		12	0.066	1.03	0.09	0.031	0.059																12	0.074	0.18	0.088	0.11	0

## Sheet: IL13 mRNA
	Spleen
	% of IL-13 mRNA+ cells within total live lymphocytes
		Animal Nr.	Medium	PMA/ Ionomycin	H. meleagridis	E. coli	E. coli corrected
First necropsy week	Control	1	0.035	0.062	0.034	0.043	0
		2	0.018	0.031	0.021	0.034	0
		3	0.033	0.1	0.051	0.072	0
	Infected	7	0.029	0.049	0.039	0.046	0
		8	0.023	0.062	0.028	0.06	0
		9	0.032	0.087	0.079	0.065	0.014
Second necropsy week	Control	4	0.023	0.051	0.036	0.033	0.003
		5	0.023	0.037	0.025	0.044	0
		6	0.03	0.067	0.09	0.071	0.019
	Infected	10	0.032	0.049	0.038	0.042	0
		11	0.021	0.047	0.055	0.046	0.009
		12	0.042	0.071	0.06	0.058	0.002
